# Supplementary material for: Influence of mutation rate on estimators of genetic differentiation - lessons from Arabidopsis thaliana
Source: BMC Genet. 2010 May 1;11:33. doi: 10.1186/1471-2156-11-33 (PMC2888750; doi:10.1186/1471-2156-11-33)
Supplement: Additional file 1 — Population information. An Excel file with supplementary tables for information on sampled populations. details about microsatellite and SNP loci and genotyping [file 1471-2156-11-33-S1.XLS]

## Sheet: Table S1
Table S1. Detailed information on sampled A. thaliana populations. Coordinates are given in decimal degree format, n is the number of individuals sampled from the population.
Abbreviation	Population	Location	Region	Latitude (N)	Longitude (E)	Description	n
Agu	Aguaron	Aguaron	Spain	41.321141	-1.340049	Mediterranean forest of evergreen Quercus species	10
Cdc	Ciruelos de Coca	Ciruelos de Coca	Spain	41.214709	-4.544289	Sandy open sites and edges of a pine forest	10
Leo	San Leonardo de Yagüe	San Leonardo de Yagüe	Spain	41.797002	-3.11332	Rocky slopes and sandy riversides	10
Mar	Marjaliza	Marjaliza	Spain	39.58253	-3.93033	Mediterranean forest of evergreen Quercus species	10
Pra	Prádena del Rincón	Prádena del Rincón	Spain	41.05598	-3.54306	Trackway and riverside along a grassland	10
Qui	Quintela	Quintela	Spain	42.692971	-6.92869	Roadsides in the surroundings of a village	10
San	Santa Elena	Santa Elena	Spain	38.332574	-3.5076	Roadside and rocky slopes along a Mediterranean forest of evergreen Quercus species	10
Mol	Molnet	Molnet	France	46.92444	4.103333	Edge of a path in rural area with pastures and forest patches	11
All1	Allassac1	Allassac	France	45.260833	1.478611	Cultivated field (winter wheat)	7
All2	Allassac2	Allassac	France	45.260833	1.478611	Cultivated field (maize)	5
Cur	Curemonte	Curemonte	France	45.001667	1.743056	Meadow along a path	9
Cla	Clamart	Clamart	France	48.801111	2.264167	Waste ground	5
Pyl	Le Pyla	Le Pyla	France	44.659444	-1.170000	Sandy soil beside a road	6
Vou	Vouillé	Vouillé	France	46.641389	0.166389	Fallow field	9
Par	Parthenay	Parthenay	France	46.649167	-0.244722	Garden	10
Ldv	Landivisiau	Landivisiau	France	48.511389	-4.068056	Garden in an urban area	9
Mar2	Marigny l'Eglise	Marigny l'Eglise	France	47.356389	3.936389	Roadside	7
Fet	Fétigny	Fétigny	France	47.200278	4.179167	Stone wall	4
Lac	Lachapelle-sous-Chaux	Lachapelle-sous-Chaux	France	47.705278	6.821944	Roadside	4
Mog	Sibiril-Mogueriec	Sibiril-Mogueriec	France	48.665278	-4.062778	Roadside on sandy soil, rural area close to seaside	3
Cam	Camaret-sur-Mer	Camaret-sur-Mer	France	48.276667	-4.595556	Public garden on sandy soil, urban area close to seaside	10
Mib	Mirebeau sur Bèze	Mirebeau sur Bèze	France	47.333056	5.319167	Edge of a field cultivated with mustard	10
Nfro-1	Nord-Fron-1	Espe, Kvikne, Nord-Fron	Norway	61.577450	9.661783	South-West slope of mountain pasture landscape	5
Sk-1	Skjåk-1	Harsheimlii, Skjåk	Norway	61.898966	8.253983	By old cart road on South-West soil cliff in old cultivated landscape	5
Lom-3	Lom-3	Storlii, Lom	Norway	61.681333	8.231000	Sheepwalk in cultivated landscape, dry ground	5
Vgn-1	Vågan-1	Festvåg, Vågan	Norway	68.170000	14.220833	South slope between road and the sea, 15 meters from the sea	5
Had-3	Hadsen-3	Hesthumpen, Hadsen	Norway	68.507616	14.892350	South abrupt rocks in small dry patches of cultivated landscape and sheep pasture	5
Lod-2	Lødingen-2	Ulvikfjellet, Lødingen	Norway	68.565716	16.318666	On a precipitous slope	5
Tje-1	Tjeldsund-1	Kilstadsfjellet, Tjeldsund	Norway	68.424966	16.369383	On a small shelf and dry ground under south cliff	5
Lod-3	Lødingen-3	Holandstinden, Lødingen	Norway	68.304750	15.114416	South cliff, small shelf on the top of rocky ground	5
Veg-1	Vega-1	Nes, Vega	Norway	65.706827	11.934589	Headland, dry ground with ground cover	5
Veg-2	Vega-2	Strandberg, Vega	Norway	65.612733	11.838610	Beach rock	4
Eid-1	Eidskog-1	Åbogen, Eidskog	Norway	60.100000	12.133333	South rock, block ground under precipitous, partly overhanging shale cliff	5
Kon-2	Kongsvinger-2	Granlivarden, Kongsvinger	Norway	60.150000	12.083333	South rock, rocky ground, scree, surrounded by residential settlement	5
Kvi-2	Kviteseid-2	Sanåker, Håtveitbygdi, Morgedal, Kviteseid	Norway	59.483333	8.433333	Along a route, sand gravel and rocky moss	5
Zal	Zalisky	Tchong-Kemin valley, Djachyl-Kul lake	Central Asia (Kyrgyzstan)	42.796400	76.349600	Eroded slope	4
Sus	Susamyr	Otmok village, Suusamyr river	Central Asia (Kyrgyzstan)	42.188033	73.406933	River bank	6
Neo	Neo-Shahdara	Jawshangoz village, Shokhdara river	Central Asia (Tajikistan)	37.357333	72.467866	Flat rocky meadow	8
Kyr	Kyrgyzata	Kyrgyz-Ata reserve, Kyrgyz-Ata river	Central Asia (Kyrgyzstan)	40.010787	72.457581	Grassy/rocky slope	8
Kar	Karakol	Susamyr village, West Karakol river	Central Asia (Kyrgyzstan)	42.300200	74.369116	River Bank	11
Dja	Djarly	Djarly-Kayindy reserve, Tchong-Tcholok canyon	Central Asia (Kyrgyzstan)	42.589766	73.629716	Rocky slope	9
