# Supplementary material for: Influence of mutation rate on estimators of genetic differentiation - lessons from Arabidopsis thaliana
Source: BMC Genet. 2010 May 1;11:33. doi: 10.1186/1471-2156-11-33 (PMC2888750; doi:10.1186/1471-2156-11-33)
Supplement: Additional file 2 — Microsatellite genotyping. An Excel file with the microsatellite genotyping information and primer sequences. [file 1471-2156-11-33-S2.XLS]

## Sheet: Table_S2
Table S2. Description of microsatellite loci used in the study and primer sequences. Primer sequences are given from 5' to 3', reverse primers had a PIG-tail sequence* attached to their 5' end
	Primer sequences				Genome position
Locus	fluorochrome	forward (core)	PIG-tail	reverse (core)	chromosome	physical position (bp)	repeat type
nga248n	VIC	TACCGAACCAAAACACAAAGC	GTTTCTT	CTCTGTATCTCGGTGAATTCTCC	1	9887614	CT
nga1145	FAM	CCTTCACATCCAAAACCCAC	GTTTCTT	GCACATACCCACAACCAGAA	2	682624	CT
nga172	PET	AGCTGCTTCCTTATAGCGTCC	GTTTCTT	CATCCGAATGCCATTGTTC	3	786450	GA
nga1139	NED	TAGCCGGATGAGTTGGTACC	GTTTCTT	TTTTTCCTTGTGTTGCATTCC	4	15408735	CT
AthGENEA	VIC	ACCATGCATAGCTTAAACTTCTT	GTTTCTT	ACATAACCACAAATAGGGGTG	1	21608507	A
nga6	FAM	TGGATTTCTTCCTCTCTTCAC	GTTTCTT	ATGGAGAAGCTTACACTGATC	3	22908202	GA
nga1111	PET	TGGTTCGGTTACAATCGTGT	GTTTCTT	AGTTACCAGATTGAGCTTTGAGC	4	5054189	TC
nga106	NED	GTTATGGAGTTTCTAGGGCACG	GTTTCTT	TGCCCCTTTTGTTCTTCTC	5	5320244	GA
nga111	VIC	CTCCAGTTGGAAGCTAAAGGG	GTTTCTT	TGTTTTTTAGGACAAATGGCG	1	26564737	GA
nga361	FAM	AAAGAGATGAGAATTTGGAC	GTTTCTT	ACATATCAATATATTAAAGTAGC	2	13170956	GA
msat3.18	PET	TCATACCTACATATTGCCCT	GTTTCTT	TACCTCAAAAGAGCAAACA	3	21254251	AT
AthS0262	NED	TTGCTTTTTGGTTATATTCGGA	GTTTCTT	ATCATCTTCCCATGGTTTTT	5	9611233	CTT
nga1126	VIC	CGCTACGCTTTTCGGTAAAG	GTTTCTT	GCACAGTCCAAGTCACAACC	2	11645028	GA
nga8	FAM	GAGGGCAAATCTTTATTTCGG	GTTTCTT	TGGCTTTCGTTTATAAACATCC	4	4593289	GA
nga1107	PET	GCGAAAAAACAAAAAAATCCA	GTTTCTT	CGACGAATCGACAGAATTAGG	4	17060748	GA
nga129	NED	TCAGGAGGAACTAAAGTGAGGG	GTTTCTT	AACACTGAAGATGGTCTTGAGG	5	19409716	GA
nga59	VIC	TTAATACATTAGCCCAGACCCG	GTTTCTT	GCATCTGTGTTCACTCGCC	1	8601	CT
nga63	FAM	ACCCAAGTGATCGCCACC	GTTTCTT	AACCAAGGCACAGAAGCG	1	3224501	GA
nga168	PET	GAGGACATGTATAGGAGCCTCG	GTTTCTT	TCGTCTACTGCACTGCCG	2	1.62989e+07	CT
nga162	NED	CTCTGTCACTCTTTTCCTCTGG	GTTTCTT	CATGCAATTTGCATCTGAGG	3	4608284	GA
*PIG tail sequence is to prevent split peaks in electrophoresis, see Browstein, M. J. et al. 1996. Modulation of non-templated nucleotide addition by Taq DNA polymerase: primer modifications that facilitate genotyping. Biotechniques 20(6): 1004-1010
The loci were amplified using PCR reactions. PCR was performed in 10 μl reactions which consisted of 50 – 100 ng DNA, 1x reaction buffer (Roche), 0.25 mM of each dNTP, 0.3 μM of both reverse and forward primers and 0.025 U of Taq-polymerase (Roche).
PCR amplifications were carried out with PTC-240 DNA Engine Tetrad 2 Peltier Thermal Cycler (MJ Research) or SensoQuest Labcycler (Progen Scientific) PCR machines.
The PCR program for microsatellite amplification was a touchdown protocol: denaturing for 3 min at +94 °C, then 20 cycles of 20 seconds at +94 °C, 30 s at +55 °C with –0.2 °C / cycle and 45 s at +72 °C, after this 20 cycles of 20 s at +94 °C, 30 s at +51 °C and 45 s at +72 °C, finally 5 min at +72 °C as final extension.
PCR products were resolved using capillary electrophoresis on ABI3130xl Genetic Analyser (Applied Biosystems). Size standard used was GeneScan 600 LIZ (Applied Biosystems). Genotype calls and PCR-product sizes were determined with the GeneMapper 3.7 software (Applied Biosystems).
