# Supplementary material for: Influence of mutation rate on estimators of genetic differentiation - lessons from Arabidopsis thaliana
Source: BMC Genet. 2010 May 1;11:33. doi: 10.1186/1471-2156-11-33 (PMC2888750; doi:10.1186/1471-2156-11-33)
Supplement: Additional file 3 — SNP positions. An Excel file with the genomic positions of the SNPs used in this study. [file 1471-2156-11-33-S3.XLS]

## Sheet: Table_S3
Table S3. Positions of SNP markers
	Genome position
Locus	chromosome	physical position (bp)
AtMSQTsnp2	1	112907
AtMSQTsnp4	1	340810
AtMSQTsnp8	1	993374
AtMSQTsnp9	1	1042427
AtMSQTsnp10	1	1149280
AtMSQTsnp11	1	1602136
AtMSQTsnp12	1	2211033
AtMSQTsnp14	1	2775956
AtMSQTsnp15	1	2844525
AtMSQTsnp18	1	3872591
AtMSQTsnp21	1	4142539
AtMSQTsnp22	1	4396087
AtMSQTsnp27	1	5206767
AtMSQTsnp29	1	5482008
AtMSQTsnp30	1	5629159
AtMSQTsnp31	1	5923041
AtMSQTsnp33	1	6375605
AtMSQTsnp38	1	7449598
AtMSQTsnp40	1	7842523
AtMSQTsnp41	1	8015448
AtMSQTsnp47	1	9343401
AtMSQTsnp48	1	9497118
AtMSQTsnp49	1	9781347
AtMSQTsnp53	1	10423708
AtMSQTsnp54	1	10720273
AtMSQTsnp57	1	11655519
AtMSQTsnp58	1	12093546
AtMSQTsnp60	1	12357583
AtMSQTsnp61	1	13395892
AtMSQTsnp62	1	13541648
AtMSQTsnp65	1	16874727
AtMSQTsnp67	1	17355738
AtMSQTsnp69	1	18340160
AtMSQTsnp76	1	21908667
AtMSQTsnp85	1	23155780
AtMSQTsnp87	1	23381760
AtMSQTsnp88	1	23395010
AtMSQTsnp91	1	24071689
AtMSQTsnp92	1	24292774
AtMSQTsnp97	1	24893649
AtMSQTsnp100	1	25717887
AtMSQTsnp101	1	26278413
AtMSQTsnp104	1	26794838
AtMSQTsnp108	1	28666837
AtMSQTsnp114	1	30214313
AtMSQTsnp118	2	322335
AtMSQTsnp123	2	1798445
AtMSQTsnp126	2	2477756
AtMSQTsnp128	2	5021020
AtMSQTsnp129	2	5804076
AtMSQTsnp130	2	6499679
AtMSQTsnp132	2	7072955
AtMSQTsnp138	2	8371133
AtMSQTsnp140	2	8750047
AtMSQTsnp142	2	9256095
AtMSQTsnp143	2	9428987
AtMSQTsnp145	2	10566917
AtMSQTsnp155	2	12657149
AtMSQTsnp156	2	12658862
AtMSQTsnp159	2	13265124
AtMSQTsnp164	2	14003409
AtMSQTsnp169	2	15801542
AtMSQTsnp170	2	15986354
AtMSQTsnp173	2	16908190
AtMSQTsnp174	2	17121378
AtMSQTsnp177	2	17859964
AtMSQTsnp184	2	18752840
AtMSQTsnp186	3	298210
AtMSQTsnp187	3	580470
AtMSQTsnp189	3	2231938
AtMSQTsnp191	3	2236458
AtMSQTsnp194	3	3679541
AtMSQTsnp197	3	4818602
AtMSQTsnp198	3	5235571
AtMSQTsnp203	3	6890665
AtMSQTsnp205	3	7392098
AtMSQTsnp214	3	9747261
AtMSQTsnp220	3	11398207
AtMSQTsnp222	3	15880426
AtMSQTsnp223	3	16489589
AtMSQTsnp231	3	18590671
AtMSQTsnp235	3	19930624
AtMSQTsnp237	3	20483289
AtMSQTsnp242	3	21632608
AtMSQTsnp244	3	23053878
AtMSQTsnp249	4	1055234
AtMSQTsnp254	4	2441217
AtMSQTsnp260	4	5775707
AtMSQTsnp263	4	7077926
AtMSQTsnp266	4	8078648
AtMSQTsnp274	4	9213312
AtMSQTsnp279	4	9580049
AtMSQTsnp281	4	10482088
AtMSQTsnp285	4	11326190
AtMSQTsnp286	4	11580143
AtMSQTsnp288	4	11984772
AtMSQTsnp292	4	12404111
AtMSQTsnp294	4	13576588
AtMSQTsnp300	4	15765120
AtMSQTsnp304	4	16272521
AtMSQTsnp306	4	16742071
AtMSQTsnp307	4	17038400
AtMSQTsnp310	4	17608924
AtMSQTsnp312	4	17803781
AtMSQTsnp315	4	18560343
AtMSQTsnp321	5	625679
AtMSQTsnp323	5	872350
AtMSQTsnp325	5	1214057
AtMSQTsnp331	5	1931167
AtMSQTsnp334	5	2244739
AtMSQTsnp343	5	3606967
AtMSQTsnp350	5	5005750
AtMSQTsnp351	5	5319138
AtMSQTsnp355	5	6708014
AtMSQTsnp358	5	7279057
AtMSQTsnp359	5	7442381
AtMSQTsnp360	5	7842993
AtMSQTsnp361	5	7881430
AtMSQTsnp368	5	14216131
AtMSQTsnp370	5	15065196
AtMSQTsnp372	5	15569205
AtMSQTsnp373	5	15767945
AtMSQTsnp378	5	17171676
AtMSQTsnp379	5	17629384
AtMSQTsnp390	5	20215473
AtMSQTsnp392	5	20409250
AtMSQTsnp394	5	20518330
AtMSQTsnp395	5	20915321
AtMSQTsnp397	5	22040877
AtMSQTsnp398	5	22116788
AtMSQTsnp399	5	22414941
AtMSQTsnp404	5	23270994
AtMSQTsnp406	5	23815848
AtMSQTsnp408	5	25301234
AtMSQTsnp410	5	26120955
AtMSQTsnp412	5	26379972
AtMSQTsnp415	5	26708459
