# Supplementary material for: Influence of mutation rate on estimators of genetic differentiation - lessons from Arabidopsis thaliana
Source: BMC Genet. 2010 May 1;11:33. doi: 10.1186/1471-2156-11-33 (PMC2888750; doi:10.1186/1471-2156-11-33)
Supplement: Additional file 4 — Genotypic data. An Excel file with the microsatellite and SNP genotypes of the lines used in this study. [file 1471-2156-11-33-S4.XLS]

## Sheet: genotypes
Genotype information for individuals used in this study. Microsatellite alleles are given as number of repeats. Missing data are indicated by a "?". To limit the number of columns in the table, heterozygous genotypes are given as X / X for microsatellites and XX for SNP markers.
accession	nga248n	nga1145	nga172	nga1139	AthGENEA	nga6	nga1111	nga106	nga111	nga361	MSAT3.18	AthS0262	nga1126	nga8	nga1107	nga129	ATCP46615	ATCP7905	ATCP70189	ATCP28673	nga63	nga168	nga162	nga59	AtMSQTsnp2	AtMSQTsnp4	AtMSQTsnp8	AtMSQTsnp9	AtMSQTsnp10	AtMSQTsnp11	AtMSQTsnp12	AtMSQTsnp14	AtMSQTsnp15	AtMSQTsnp18	AtMSQTsnp21	AtMSQTsnp22	AtMSQTsnp27	AtMSQTsnp29	AtMSQTsnp30	AtMSQTsnp31	AtMSQTsnp33	AtMSQTsnp38	AtMSQTsnp40	AtMSQTsnp41	AtMSQTsnp47	AtMSQTsnp48	AtMSQTsnp49	AtMSQTsnp53	AtMSQTsnp54
Agu-0	30	9	14	17	33	17	13	10	23	23	21	10	12	46	20	15	15	13	11	13	11	20	13	20	G	C	A	T	A	C	A	T	T	C	C	G	A	T	T	G	G	C	G	C	A	C	T	T	A
Agu-1	30	9	?	17	34	17	13	10	23	21	21	10	12	30	20	15	15	13	11	13	11	12	15	27	G	A	A	T	G	T	A	A	T	G	T	G	G	A	C	T	?	C	G	C	A	T	T	T	G
Agu-2	16	9	14	17	27	17	13	10	21	25	19	8	11	29	19	9	15	13	11	?	11	20	13	20	G	C	A	T	A	C	A	T	T	C	C	G	A	T	T	G	G	C	G	C	A	C	T	T	A
Agu-4	?	9	?	17	39	32	13	10	23	23	21	9	10	34	20	9	15	13	13	15	11	12	15	30	A	A	G	T	G	T	A	A	C	G	C	G	G	T	C	T	G	A	G	C	A	T	T	T	A
Agu-6	30	9	14	17	33	17	13	10	23	23	21	10	12	29	20	15	15	13	11	13	11	12	15	27	G	A	A	T	G	T	A	A	T	G	T	G	G	A	C	T	T	C	G	C	A	T	T	T	G
Agu-7	19	9	?	17	39	17	13	10	23	23	19	9	10	32	20	15	14	13	13	15	10	12	15	26	G	A	A	T	G	T	A	T	C	G	T	G	G	A	C	T	G	A	G	C	C	C	T	T	A
Agu-8	30	9	?	17	33	17	13	10	23	23	21	10	12	29	20	15	15	13	13	15	11	12	15	27	G	A	A	T	G	T	A	A	T	G	T	G	G	A	C	T	T	C	G	C	A	T	T	T	G
Agu-11	13	9	?	18	37	17	13	10	?	10	19	8	12	29	20	15	14	13	13	15	22	23	14	26	G	A	A	T	A	C	A	A	C	G	T	G	G	A	C	G	G	C	G	C	A	C	T	T	G
Agu-12	30	9	14	17	33	17	13	10	23	23	21	10	12	29	20	15	15	13	11	13	11	12	15	27	G	A	A	T	G	T	A	A	T	G	T	G	G	A	C	T	T	C	G	C	A	T	T	T	G
Agu-18	30	9	14	17	33	17	13	10	21	25	19	8	11	?	19	15	14	13	13	15	11	20	13	20	G	C	A	T	A	C	A	T	T	C	C	G	A	T	T	G	G	C	G	C	A	C	T	T	A
Cdc-0	22	9	?	?	26	24	19	10	25	21	?	6	12	32	20	12	14	14	13	15	11	12	9	28	G	A	A	T	A	C	A	T	T	G	T	G	G	A	C	T	G	A	G	?	A	C	C	C	G
Cdc-1	27	15	39	22	27	25	21	10	25	12	22	9	10	58	20	14	14	?	13	15	11	12 / 14	14	27	G	C	G	T	A	T	G	T	T	G	C	?	G	T	C	G	G	A	C	?	A	T	T	C	A
Cdc-3	32	9	?	17	24	17	14	10	24	12	22	10	11	36	20	14	15	11	13	15	10	23	9	28	G	C	G	T	A	C	A	T	T	G	C	?	G	T	C	T	T	A	C	T	?	C	C	C	A
Cdc-4	23	9	21	20	29	17	15	10	26	12	23	9	10	44	20	10	?	13	13	15	11	12	15	32	G	C	G	T	A	T	G	T	C	G	C	G	A	T	C	T	G	A	C	C	A	T	C	T	A
Cdc-5	?	?	?	?	26	25	17	10	24	12	20	9	10	?	20	14	15	11	13	15	11	14	16	37	A	A	G	T	G	C	G	T	T	G	C	G	A	T	C	T	G	A	C	C	A	T	T	C	A
Cdc-6	22	9	?	14	27	17	14	10	23	12	?	10	10	38	29	13	15	13	13	15	10	12	14	28	G	A	G	T	A	C	A	T	T	G	T	G	A	A	T	T	T	A	C	C	C	C	C	C	G
Cdc-7	23	9	30	20	50	17	20	10	?	12	22	8	12	34	20	17	14	13	13	15	11	15	16	27	G	A	A	T	A	T	A	T	C	G	C	G	A	T	C	T	T	A	C	C	A	T	T	C	A
Cdc-8	15	9	31	20	51	17	14	10	23	11	20	8	10	28	20	14	15	13	13	15	11	12	16	17	G	A	G	T	G	T	G	T	T	G	C	?	A	T	C	T	G	A	C	C	A	C	T	C	A
Cdc-9	?	?	?	?	55	17	17	10	25	13	23	9	11	29	20	8	15	12	13	16	10	13	12	20	G	C	G	T	A	T	G	T	T	G	C	?	G	T	C	T	G	A	C	C	A	T	T	C	A
Cdc-10	11	9	21	14	27	17	21	10	25	12	22	9	12	30	20	8	15	12	13	15	10	12	16	27	G	A	G	T	A	T	G	T	T	G	C	?	G	T	C	T	T	A	G	T	A	C	C	C	A
Leo-1	11	9	30	18	36	26	13	10	27	21	20	6	10	35	19	8	15	14	11	12	11	12	15	48	A	A	G	G	A	C	A	A	C	G	T	?	G	A	T	T	T	A	G	C	A	C	C	T	A
Leo-2	25	9	33	20	34	39	14	8	30	12	19	6	26	50	19	14	15	14	11	12	11	14	18	44	G	A	A	G	A	C	G	A	T	G	T	?	G	T	C	T	G	A	G	C	A	C	T	T	A
Leo-3	27	9	29	29	36	40	12	10	?	22	21	6	36	?	19	14	15	14	11	12	11	12	15	33	G	A	G	G	A	C	G	T	T	C	T	?	A	T	C	T	G	A	G	T	C	T	C	C	A
Leo-4	11	9	29	18	37	26	13	10	27	22	21	6	10	35	19	8	15	13	11	12	11	12	15	21	G	A	G	T	A	T	A	T	T	C	T	?	G	A	C	T	T	?	G	C	A	C	C	T	A
Leo-6	11	9	30	18	36	26	13	10	27	21	21	6	10	35	19	8	15	13	11	12	11	13	15	21	G	A	G	T	A	T	A	T	T	C	T	?	G	A	C	T	T	?	G	C	A	C	C	T	A
Leo-7	25	9	33	20	34	39	14	8	14	12	19	6	26	43	19	14	15	13	11	12	11	14	18	44	G	A	A	G	A	C	G	A	T	G	T	A	G	T	C	T	G	A	G	C	A	C	T	T	A
Leo-8	25	9	27	15	37	39	14	8	25	25	22	6	31	30	19	9	11	14	11	12	11	12	16	20	A	A	G	T	A	C	A	A	T	G	T	A	G	T	C	T	G	A	G	C	A	C	T	C	A
Leo-9	25	9	29	18	34	26	14	10	27	11	18	6	23	43	19	14	14	13	13	?	11	12	13 / 15	48	A	A	G	G	A	C	A	A	C	G	T	G	G	A	T	T	T	A	G	C	A	C	CT	CT	A
Leo-10	25	9	29	18	34	39	14	10	14	11	18	6	23	43	19	14	14	14	13	?	31	12	13	36	G	A	G	T	A	C	A	T	T	C	T	G	A	A	T	T	T	A	C	T	A	C	T	C	A
Leo-11	25	9	29	18	34	39	14	10	14	20	18	6	23	43	19	14	14	13	13	?	31 / 11	12	13	36	G	A	G	T	A	C	A	T	?	C	T	?	A	A	T	T	T	A	C	T	A	C	?	CT	A
Mar-1	26	15	25	14	52	15	12	13	?	11	13	9	10	37	34	10	14	13	13	16	10	7	10	25	G	A	A	T	G	T	A	T	C	G	C	?	G	A	C	G	G	?	G	C	A	T	C	C	G
Mar-2	12	9	25	14	33	15	12	13	28	11	13	9	10	38	32	11	15	13	13	16	10	7	10	23 / 25	G	A	A	T	G	T	A	T	C	G	C	G	G	A	C	G	G	A	G	C	A	T	C	C	G
Mar-3	26	15	25	14	33	15	12	13	?	11	13	9	10	38	34	11	14	13	13	16	10	7	10	23	G	A	A	T	G	T	A	T	C	G	C	G	G	A	C	G	G	?	G	C	A	T	C	C	G
Mar-4	28	15	25	14	44	15	11	16	23	10	13	10	10	15	32	13	15	13	13	16	10	24	14	21	G	C	G	T	A	T	A	T	T	G	C	G	A	A	C	T	G	A	C	C	A	T	T	C	A
Mar-5	12	15	21	14	33	15	11	19	29	6	13	9	10	52	32	13	14	13	13	15	10	7	11	23	G	A	A	T	G	T	A	T	C	G	T	G	G	A	C	G	G	A	G	C	A	C	C	T	G
Mar-6	27	15	25	14	26	21	12	7	11	12	13	9	10	38	19	13	14	13	13	16	33	12	10	18	G	A	G	T	A	C	A	A	T	C	C	G	A	A	T	G	G	A	C	C	A	T	T	T	G
Mar-7	10	17	20	15	26	15	16	10	27	12	13	10	12	33	20	10	15	13	13	15	11	7	13	25	G	A	A	T	G	T	A	T	C	G	T	?	G	A	T	T	G	A	C	C	A	T	C	C	G
Mar-8	26	15	25	14	53	15	12	13	?	11	?	9	10	38	34	10	15	13	13	16	10	7	10	25	G	A	A	T	G	T	A	T	C	G	C	G	G	A	C	G	G	C	G	C	A	T	C	C	G
Mar-10	26	9	20	14	26	15	10	11	23	13	13	10	10	30	24	13	14	13	13	15	10	7	13	23	G	A	A	T	G	T	A	T	C	G	C	?	G	A	C	G	G	?	G	C	A	T	C	C	G
Mar-11	22	15	25	16	52	15	14	7	?	11	13	9	10	30	29	15	14	13	13	15	10	7	10	23	G	A	A	T	G	T	A	T	C	G	T	G	G	A	C	G	G	A	G	C	A	T	C	C	G
Pra-0	23	15	29	20	26	30	20	10	19	12	21	10	11	40	44	14	14	13	13	15	31	11	9	20	G	C	G	T	G	C	A	T	T	G	T	G	A	T	C	T	G	A	C	C	A	T	C	C	A
Pra-1	26	9	?	22	37	20	15	10	28	12	26	10	17	37	20	14	14	13	13	15	10	12	9	15	A	C	A	G	A	T	G	T	C	G	C	G	G	A	T	G	G	A	G	C	A	C	C	T	A
Pra-2	17	9	30	20	28	17	14	10	26	11	20	8	13	57	19	13	?	13	14	15	31	12	17	20	G	A	G	T	A	T	A	T	C	G	T	G	A	T	C	G	T	A	C	C	C	C	C	T	G
Pra-3	18	15	16	17	?	15	13	10	33	21	21	10	16	45	20	14	16	13	14	13	11	12	16	17	G	C	A	T	G	T	A	T	C	G	T	G	G	A	C	G	G	A	G	C	A	T	T	C	G
Pra-4	15	9	21	20	37	17	14	10	14	12	17	11	11	40	19	13	14	14	13	15	10	12	15	15	G	C	G	T	A	C	A	T	C	C	C	G	G	A	C	G	G	C	G	T	C	C	C	T	A
Pra-5	41	15	16	17	53	29	13	10	33	21	22	10	16	46	20	14	14	13	14	15	11	12	16	17	G	C	A	T	G	T	A	T	C	G	T	G	G	A	C	G	G	A	G	C	A	T	T	T	A
Pra-6	41	15	16	17	53	29	13	10	33	21	22	10	16	46	20	14	14	13	13	15	11	12	16	17	G	C	A	T	G	T	A	T	C	G	T	G	G	A	C	G	G	A	G	C	A	T	T	T	A
Pra-7	21	15	32	18	36	29	13	10	36	21	22	10	16	45	20	10	14	13	13	15	11	12	16	15 / 17	G	C	A	T	G	T	A	T	C	C	T	?	G	T	T	T	T	A	G	C	A	T	T	C	G
Pra-8	23	15	29	20	26	32	20	10	19	12	21	10	11	40	40	14	15	12	11	11	31	11	9	19	G	C	G	T	G	C	A	T	T	G	T	G	A	T	C	T	G	A	C	C	A	T	C	C	A
Pra-10	18	9	31	17	52	35	13	8	35	21	21	10	16	46	20	10	16	13	14	13	11	12	16	17	G	C	A	T	G	T	A	T	C	G	T	G	G	A	C	G	G	A	G	C	A	T	T	C	G
Qui-0	18	9	27	20	26	28	14	16	33	10	30	6	10	35	19	13	14	13	12	15	11	25	12	19	G	A	G	G	G	T	G	T	C	C	C	G	G	T	T	G	T	A	C	C	A	C	T	C	G
Qui-1	16	9	29	22	26	33	16	16	31	10	21	6	10	32	21	13	14	13	12	16	12	26	10	25	G	A	G	G	A	T	A	T	C	C	C	?	G	A	C	G	T	A	C	C	C	C	C	C	G
Qui-2	22	9	20	21	44	33	16	16	32	13	20	12	12	26	19	15	14	13	14	13	11	24	12	18	G	A	G	G	G	T	G	A	T	C	C	A	G	A	C	G	T	A	C	C	A	C	C	C	G
Qui-3	18	9	27	20	26	27	14	16	33	10	19	6	10	35	19	13	14	13	13	15	11	25	12	19	G	A	G	G	G	T	G	T	C	C	C	?	G	T	T	G	T	A	C	C	A	C	T	C	G
Qui-4	16	9	29	22	26	33	16	16	31	10	20	?	10	33	21	13	14	13	12	16	12	26	10	25	G	A	G	G	A	T	A	T	C	C	C	?	G	A	C	G	T	A	C	C	C	C	C	C	G
Qui-5	16	9	29	22	26	33	16	16	31	10	20	6	10	32	21	13	14	13	12	15	12	26	10	25	G	A	G	G	A	T	A	T	C	C	C	?	G	A	C	G	T	A	C	C	C	C	C	C	G
Qui-6	18	9	28	20	26	27	14	16	33	10	?	6	10	35	19	13	14	13	13	15	11	25	12	19	G	A	G	G	G	T	G	T	C	C	C	G	G	T	T	G	T	A	C	C	A	C	T	C	G
Qui-7	20	9	29	20	27	35	22	11	33	13	?	6	12	32	21	14	14	13	12	16	11	11	12	18	G	A	G	T	A	T	G	T	C	C	T	?	G	T	C	G	G	?	C	C	C	C	C	C	G
Qui-8	28	9	29	17	27	27	22	11	33	13	?	6	10	33	19	12	14	13	14	13	17	23	12	35	G	A	G	G	G	T	G	T	C	C	T	?	G	A	C	G	T	A	C	C	C	C	T	C	G
Qui-9	18	9	27	20	26	27	14	16	33	10	?	6	10	35	19	13	14	13	13	15	11	25	12	19	G	A	G	G	G	T	G	T	C	C	C	?	G	T	T	G	T	A	C	C	A	C	T	C	G
San-0	18	15	29	18	59	26	13	11	15	19	23	8	15	44	33	14	14	13	13	15	11	12	12 / 14	19	G	A	G	T	G	T	G	A	T	C	C	G	G	A	T	G	T	A	C	C	C	C	C	T	G
San-2	26	9	12	17	35	48	14	22	22	12	13	10	15	32	36	10	14	13	13	16	11	7	12	23	G	A	A	T	G	T	A	T	C	G	T	?	G	A	C	G	G	A	G	C	A	C	C	C	G
San-4	20	9	21	18	26	15	26	10	?	14	18	8	15	44	33	14	15	13	13	15	11	12	12	19	G	A	A	T	G	T	A	A	C	C	C	?	G	A	T	G	G	A	C	C	C	C	T	C	G
San-5	18	5	21	18	39	15	13	10	22	19	18	8	15	73	19	14	14	13	13	14	11	12	12	28	G	A	A	T	G	T	A	A	C	C	C	?	G	T	C	G	G	A	C	C	A	C	T	C	A
San-6	18	15	29	17	59	26	13	11	15	19	22	8	15	44	21	14	14	13	13	15	11	12	12	19	G	A	G	T	G	T	G	A	T	C	C	?	G	A	T	G	T	A	C	C	C	C	C	T	G
San-8	18	15	29	18	59	26	13	11	15	19	22	8	15	44	33	14	14	13	13	15	11	12	14	19	G	A	G	T	G	T	G	A	T	C	C	G	G	A	T	G	T	A	C	C	C	C	C	T	G
San-9	23	9	17	20	26	15	11	22	28	15	13	6	15	?	15	10	15	13	13	15	10	7	12	23	G	A	A	T	G	T	A	T	C	G	C	G	G	A	C	G	G	A	G	C	A	C	C	C	G
San-10	16	9	30	17	27	15	11	11	?	12	18	8	16	38	19	14	14	13	13	15	11	12	12	41	G	A	G	T	G	C	G	A	T	C	C	?	G	T	T	G	G	A	G	C	C	T	T	C	G
San-12	20	15	24	18	46	38	26	11	?	12	18	8	16	33	33	14	15	13	13	15	11	12	14	19	G	A	G	T	G	T	G	T	C	C	C	G	G	A	T	G	G	A	?	C	C	C	T	T	G
San-13	39	15	21	17	26	38	11	11	15	12	18	8	16	43	29	14	14	13	13	15	11	12	14	19	G	A	G	T	G	T	A	T	T	C	C	G	G	T	T	G	G	A	C	C	A	T	C	C	G
Zal-1	21	9	30	29	34	24	28	10	31	13	21	9	14	29	19	14	14	13	10	13	10	7	10	18	A	C	A	T	G	T	A	T	C	C	T	G	G	T	T	G	T	A	G	C	A	T	C	C	A
Zal-3	21	9	28	29	36	52	28	10	32	13	21	9	15	32	19	10	14	13	10	13	10	7	10	20	G	A	A	T	A	T	?	T	C	C	C	?	G	T	T	G	T	A	G	C	A	T	C	C	A
Zal-4	21	9	30	29	34	24	28	10	31	13	21	9	14	29	19	14	14	13	10	13	10	7	10	18	A	C	A	T	G	T	A	T	C	C	T	AG	G	T	T	G	T	A	G	C	?	T	C	C	A
Zal-5	21	9	30	29	34	24	28	10	31	13	21	9	14	29	19	14	14	13	10	13	10	7	10	18	A	C	A	T	G	T	A	T	C	C	T	G	G	T	T	G	?	A	G	C	A	T	C	C	A
Sus-1	22	9	29	29	1	42	24	10	31	11	20	11	10	41	19	14	14	12	10	12	10	8	10	19	A	A	A	T	G	T	G	T	C	C	T	?	G	T	T	G	T	A	C	T	A	T	C	C	A
Sus-2	22	9	29	29	1	42	24	10	31	11	20	11	10	41	19	14	14	13	10	13	10	8	10	19	A	A	A	T	G	T	G	T	C	C	T	?	G	T	T	G	T	A	C	T	A	T	C	C	A
Sus-3	22	9	29	29	1	42	24	10	?	11	20	11	10	41	19	14	14	13	10	13	10	8	10	19	A	A	A	T	G	T	G	T	C	C	T	A	G	T	T	G	T	A	C	T	A	T	C	C	A
Sus-5	22	9	29	29	1	42	24	10	?	11	20	11	10	41	19	14	14	13	10	13	10	8	10	19	A	A	A	T	G	T	G	T	C	C	T	AG	G	T	T	G	T	A	C	T	A	T	C	C	A
Sus-6	22	9	29	29	1	42	24	10	?	11	20	11	10	40	19	14	14	13	10	13	10	8	10	19	A	A	A	T	G	T	G	T	C	C	T	?	G	T	T	G	?	A	C	T	A	T	C	C	A
Sus-7	22	9	29	29	1	42	24	10	?	11	20	11	10	41	19	14	14	13	10	13	10	8	10	19	A	A	A	T	G	T	G	T	C	C	T	?	G	T	T	?	?	A	?	T	A	T	?	C	A
Neo-1	21	9	29	30	1	39	29	10	36	13	24	11	14	49	19	10	16	13	10	13	10	12	10	52	G	C	A	T	A	T	G	T	C	C	C	A	G	T	C	G	T	A	G	C	A	T	C	C	A
Neo-2	21	9	15	31	1	37	29	10	?	13	22	7	14	25	19	10	14	13	10	13	10	12	10	50	G	C	A	T	A	T	G	T	C	C	C	?	G	T	C	G	T	A	G	C	A	T	C	C	A
Neo-3	21	9	15	31	1	37	30	10	147	13	22	7	14	27	19	10	14	13	10	13	10	12	10	50	G	C	A	T	A	T	G	T	C	C	C	A	G	T	C	G	?	A	G	C	A	T	C	C	A
Neo-4	21	9	29	30	1	33	29	10	11	13	24	11	14	53	19	10	16	13	10	13	10	12	10	46	G	C	A	T	A	T	G	T	C	C	C	?	G	T	C	G	T	A	G	C	A	T	C	C	A
Neo-5	21	9	29	30	1	39	29	10	?	13	24	11	14	49	19	10	16	13	10	13	10	12	10	53	G	C	A	T	A	T	G	T	C	C	C	A	G	T	C	G	T	A	G	C	A	T	C	C	A
Neo-6	21	9	29	31	1	33	29	10	42	13	24	11	14	52	19	10	16	13	10	13	10	12	10	45	G	C	A	T	A	T	G	T	C	C	C	A	G	T	C	G	T	A	G	C	A	T	C	C	A
Neo-7	21	9	29	31	1	33	29	10	?	13	24	11	14	52	19	10	16	13	10	13	10	12	10	45	G	C	A	T	A	T	G	T	C	C	C	A	G	T	C	G	T	A	G	C	A	T	C	C	A
Neo-8	21	9	29	31	1	33	29	10	?	13	24	11	14	50	19	10	16	13	10	13	10	12	10	45	G	C	A	T	A	T	G	T	C	C	C	A	G	T	C	G	T	A	G	C	A	T	C	C	A
Kyr-1	21	9	28	22	38	40	29	10	?	13	22	7	14	71	19	14	14	13	10	13	10	8	10	42	G	C	A	T	A	T	G	T	C	C	T	A	G	T	C	G	T	A	C	T	A	T	C	C	A
Kyr-2	21	9	28	22	37	40	29	10	?	13	22	7	14	70	19	14	14	13	10	13	10	8	10	42	G	C	A	T	A	T	G	T	C	C	T	?	G	T	C	G	T	A	C	T	A	T	C	C	A
Kyr-3	21	9	28	22	37	40	29	10	54	13	22	7	14	70	19	14	14	13	10	13	10	8	10	42	G	C	A	T	A	T	G	T	C	C	T	A	G	T	C	G	T	A	C	T	A	T	C	C	A
Kyr-4	21	9	28	22	37	40	29	10	?	13	22	7	14	69	19	14	14	13	10	13	10	8	10	42	G	C	A	T	A	T	G	T	C	C	T	A	G	T	C	G	T	A	C	T	A	T	C	C	A
Kyr-5	21	9	28	22	37	40	29	10	22	13	22	7	14	49	19	14	14	13	10	13	10	8	10	42	G	C	A	T	A	T	G	T	C	C	T	A	G	T	C	G	T	A	C	T	A	T	C	C	A
Kyr-6	21	9	30	29	1	37	24	9	118	11	19	9	10	30	19	14	14	13	10	13	10	8	10	18	A	A	A	T	G	T	G	T	C	C	T	G	G	T	T	G	T	A	C	C	A	T	C	C	A
Kyr-7	21	9	28	22	38	40	29	10	?	13	22	7	14	71	19	14	14	13	10	13	10	8	10	42	G	C	A	T	A	T	G	T	C	C	T	A	G	T	C	G	T	A	C	T	A	T	C	C	A
Kyr-8	21	9	28	22	37	40	29	10	?	13	22	7	14	70	19	14	14	13	10	13	10	8	10	42	G	C	A	T	A	T	G	T	C	C	T	A	G	T	C	G	T	A	C	T	A	T	C	C	A
Kar-1	21	9	28	29	46	38	24	10	?	13	?	7	14	33	19	14	14	13	10	13	10	8	10	18	A	C	A	T	A	T	G	T	C	C	T	?	G	T	T	G	T	A	C	T	A	T	C	C	A
Kar-2	21	9	31	29	1	37	24	9	?	11	19	9	10	30	19	14	14	13	10	13	10	8	10	18	A	A	A	T	G	T	G	T	C	C	T	G	G	T	T	G	T	A	C	C	A	T	C	C	A
Kar-3	21	9	30	29	1	37	24	9	?	11	19	9	10	30	19	14	14	13	10	13	10	8	10	18	A	A	A	T	G	T	G	T	C	C	T	G	G	T	T	G	?	A	C	C	A	T	C	C	A
Kar-4	21	9	28	29	46	38	24	10	?	13	21	7	14	?	19	14	14	13	10	13	10	8	10	18	A	C	A	T	A	T	G	T	C	C	T	G	G	T	T	G	?	A	C	T	A	T	C	C	A
Kar-6	21 / 23	9	30	29	1	37	24	9	11	11	19	9	10	30	19	10	14	13	10	13	10	8	10	18	A	A	A	T	G	T	G	T	C	C	T	G	G	T	T	G	T	A	C	C	A	T	C	C	A
Kar-7	21	9	28	29	46	38	24	10	?	13	21	7	14	33	19	14	14	13	10	13	10	8	10	18	A	C	A	T	A	T	G	T	C	C	T	G	G	T	T	G	T	A	C	T	A	T	C	C	A
Kar-8	21	9	30	29	1	37	24	9	20	11	19	9	10	30	19	14	14	13	10	13	10	8	10	18	A	A	A	T	G	T	G	T	C	C	T	G	G	T	T	G	?	A	C	C	A	T	C	C	A
Kar-9	21	9	30	20	45	38	24	10	?	14	21	9	14	38	19	14	14	13	10	13	10	8	10	18	A	C	A	T	A	T	G	T	C	C	T	A	G	T	T	G	T	A	C	T	A	T	C	C	A
Kar-10	21	9	30	20	45	38	24	10	?	14	21	9	14	38	19	14	14	13	10	13	10	8	10	18	A	C	A	T	A	T	G	T	C	C	T	?	G	T	T	G	T	A	C	T	A	T	C	C	A
Kar-11	21	9	30	20	45	38	24	10	?	14	21	9	14	38	19	14	14	13	10	13	10	8	10	18	A	C	A	T	A	T	G	T	C	C	T	A	G	T	T	G	?	A	C	T	A	T	C	C	A
Kar-12	21	9	30	20	45	38	24	10	?	14	21	9	14	38	19	14	14	13	10	13	10	8	10	18	A	C	A	T	A	T	G	T	C	C	T	?	G	T	T	G	T	A	C	T	A	T	C	C	A
Dja-1	20	9	29	31	45	37	28	10	29	13	22	7	10	32	19	10	14	13	10	13	10	8	10	18	A	A	A	T	G	T	G	T	C	C	C	A	G	T	T	G	T	A	C	C	A	T	C	C	A
Dja-2	20	9	30	31	45	37	28	10	?	13	22	7	10	34	19	10	14	13	10	13	10	8	10	18	A	A	A	T	G	T	G	T	C	C	C	A	G	T	T	G	T	A	C	C	A	T	C	C	A
Dja-3	20	9	30	31	45	37	28	10	29	13	22	7	10	34	19	10	?	13	10	13	10	8	10	18	A	A	A	T	G	T	G	T	C	C	C	A	G	T	T	G	T	A	C	C	A	T	C	C	A
Dja-4	20	9	29	31	46	38	28	10	31	13	22	7	10	33	19	10	14	13	10	13	10	8	10	18	A	A	A	T	G	T	G	T	C	C	C	A	G	T	T	G	T	A	C	C	A	T	C	C	A
Dja-5	20	9	29	31	46	38	28	10	?	13	22	7	10	33	19	10	14	13	10	13	10	8	10	18	A	A	A	T	G	T	G	T	C	C	C	A	G	T	T	G	?	A	C	C	A	T	C	C	A
Dja-6	20	9	24	31	45	37	28	10	?	13	22	7	10	35	19	10	14	13	10	13	10	8	10	18	A	A	A	T	G	T	G	T	C	C	C	A	G	T	T	G	T	A	C	C	A	T	C	C	A
Dja-7	20	9	29	31	45	37	28	10	154	13	22	7	10	32	19	?	14	13	10	13	10	8	10	18	A	A	A	T	G	T	G	T	C	C	C	A	G	T	T	G	T	A	C	C	A	T	C	C	A
Dja-8	20	9	30	31	45	37	28	10	?	13	22	7	10	34	19	?	14	13	10	13	10	8	10	18	A	A	A	T	G	T	G	T	C	C	C	A	G	T	T	G	T	A	C	C	A	T	C	C	A
Dja-10	20	9	29	31	46	38	28	10	74	13	22	7	10	32	19	10	14	13	10	13	10	8	10	18	A	A	A	T	G	T	G	T	C	C	C	A	G	T	T	G	T	A	C	C	A	T	C	C	A
Mol-2	11	9	31	15	39	35	16	10	13	21	20	6	11	44	19	14	14	13	14	15	11	31	14	18	G	A	A	G	G	T	A	A	C	C	C	?	A	A	T	G	T	A	C	C	A	T	C	C	A
Mol-3	11	5	31	15	39	35	16	10	13	21	20	6	11	44	19	14	14	13	14	15	11	31	14	18	G	A	A	G	G	T	A	A	C	C	C	?	A	A	T	G	T	A	C	C	A	T	C	C	A
Mol-4	20	5	32	16	39	30	16	10	48	21	17	9	11	36	19	14	15	13	12	13	11	31	14	36	G	A	A	T	G	T	A	A	C	C	C	?	A	T	T	G	G	A	G	C	A	T	C	C	A
Mol-5	11	5	31	15	39	30	15	10	38	21	20	9	11	30	19	14	14	13	14	15	11	30	14	18	G	A	A	G	G	T	A	A	T	C	C	A	A	A	T	G	T	A	C	C	A	T	C	C	A
Mol-6	20	5	32	16	39	30	16	10	48	21	17	9	11	36	19	14	15	13	12	13	11	31	14	36	G	A	A	T	G	T	A	A	C	C	C	?	A	T	T	G	G	A	G	C	A	T	C	C	A
Mol-7	20	5	32	16	39	30	16	10	48	21	17	9	11	36	19	14	15	13	12	13	11	31	14	36	G	A	A	T	G	T	A	A	C	C	C	?	A	T	T	G	G	A	G	C	A	T	C	C	A
Mol-8	11	5	31	15	39	35 / 30	16	10	13 / 48	21	21	6 / 9	11	44	19	14	?	13	?	?	11	31	14	18 / 36	G	A	A	GT	G	T	A	A	C	C	C	AG	A	AT	T	G	?	A	CG	C	A	T	C	C	A
Mol-10	11	5	31	15	39	35	15	10	13	21	20	6	11	30	19	14	14	13	14	15	11	30	14	18	G	A	A	G	G	T	A	A	T	C	C	A	A	A	T	G	T	A	C	C	A	T	C	C	A
Mol-11	11	5	32	16	39	30	13	10	17	23	17	9	15	32	19	9	15	13	12	13	11	12	14	26 / 36	G	A	A	T	G	T	A	A	C	C	C	G	A	T	T	G	G	A	G	T	A	T	C	C	A
Mol-12	20	5	31	16	39	30	16	11	48	21	17	9	11	36	19	14	15	13	12	13	11	32	14	36	G	A	A	T	G	T	A	A	C	C	C	G	A	T	T	G	G	A	G	C	A	T	C	C	A
Mol-13	20	9 / 5	31	16	39	30	16	10	48	21	?	9	11	36	19	14	15	13	12	13	11	31	14	36	G	A	A	T	G	T	A	A	C	C	C	G	A	T	T	G	G	A	G	C	A	T	C	C	A
All1-2	39	9	4	11	31	38	20	10	27	22	21	6	10	41	19	10	15	13	11	13	25	12	16	20	G	A	A	T	A	C	G	A	T	C	C	?	A	T	C	T	T	C	C	T	C	C	T	C	A
All1-4	11	9	31	11	31	38	20	10	27	22	21	6	10	41	19	10	15	13	11	13	25	12	16	20	G	A	A	T	A	C	G	A	T	C	C	G	A	T	C	T	T	C	C	T	C	C	T	C	A
All1-5	18	9	32	31	42	24	16	10	22	21	21	10	10	30	19	10	15	13	12	13	11	12	14	25	A	A	G	G	G	T	A	T	T	C	C	G	A	T	C	T	T	A	C	T	A	T	C	C	G
All1-6	22	9	25	32	43	36	13	11	31	21	21	6	11	16	19	14	14	13	13	13	11	12	16	35	G	C	A	G	G	T	G	T	T	C	C	G	G	T	C	?	?	C	?	C	A	C	?	CT	A
All1-7	11	9	30	17	31	34	13	10	13 / 43	21	?	6	10	38 / 47	19	16	16	13	14	13	53	12	12	31	A	C	G	G	A	C	G	A	T	C	T	?	G	T	C	G	T	C	C	T	A	C	T	C	A
All1-8	25	9	17	21	27	32	21	11	45	13	19	10	11	38	19	13	15	13	11	13	11	12	11	31	A	C	A	G	G	T	G	A	T	C	T	A	A	T	C	G	G	C	C	C	A	T	C	C	A
All1-9	11	9	32	33	27	36	14	11	17	30	21	6	11	31	19	14	?	13	14	13	53	12	14	21	A	A	A	G	A	C	A	A	T	C	C	G	G	T	C	G	T	C	C	C	C	C	T	C	A
All2-1	19	9	33	45	26	32	14	14	26	11	23	11	10	45	19	14	15	13	15	13	11	12	10	26	A	C	A	T	G	T	G	A	T	G	C	G	A	A	C	T	T	A	C	T	A	C	C	T	G
All2-3	18	24	14	14	26	40	14	10	24	22	19	6	10	26	19	14	14	13	14	15	11	12	14	36	G	A	G	G	G	T	A	A	C	C	C	G	A	A	C	G	G	A	C	C	C	C	C	T	A
All2-4	18	24	14	14	26	40	14	10	24	22	19	6	10	26	19	14	14	13	14	15	11	12	14	36	G	A	G	G	G	T	A	A	C	C	C	?	A	A	C	G	G	A	C	C	C	C	C	T	A
All2-5	18	24	14	14	26	40	14	10	24	22	19	6	10	26	19	14	14	13	14	15	11	12	14	36	G	A	G	G	G	T	A	A	C	C	C	?	A	A	C	G	G	A	C	C	C	C	C	T	A
All2-6	18	24	14	14	26	40	14	10	24	22	19	6	10	26	19	14	14	13	14	15	11	12	14	36	G	A	G	G	G	T	A	A	C	C	C	?	A	A	C	G	G	A	C	C	C	C	C	T	A
Cur-2	12	9	25	16	27	15	14	10	21	25	20	9	11	44	19	13	14	13	13	15	11	25	13	17	G	C	G	T	G	C	A	A	T	C	T	G	A	T	C	G	G	A	C	C	C	C	T	C	A
Cur-3	10	9	25	18	36	34	14	10	34	12	23	9	12	38	19	14	14	13	13	15	11	12	13	19	G	C	G	G	G	T	A	A	C	C	T	A	A	A	C	G	T	A	C	C	C	C	C	C	A
Cur-4	20	9	17	13	36	15	14	10	21	21	20	10	12	62	19	17	15	13	12	12	11	25	10	20	G	C	G	G	G	T	A	A	T	C	C	?	A	A	C	G	T	A	C	T	A	C	T	T	A
Cur-5	17	9	26	21	36	15	14	10	21	21	20	6	12	38	19	17	14	13	13	15	11	25	15	17	G	C	G	G	G	T	A	A	T	C	C	A	A	A	C	G	T	A	C	T	A	C	T	T	A
Cur-6	39	9	3	17	28	15	16	10	21	21	?	10	12	38	20	14	14	13	13	15	11	25	15	18	G	C	A	T	A	C	A	A	T	C	C	A	A	A	C	G	G	A	C	T	A	C	T	C	A
Cur-7	17	9	25	13	36	15	14	10	21	25	20	10	11	44	19	14	14	13	13	15	11	25	13	20	G	C	G	G	G	T	A	A	C	C	C	A	A	A	C	G	T	A	C	T	A	C	T	T	G
Cur-8	12	9	25	18	27	15	14	10	13	12	20	9	12	38	19	14	14	13	13	15	11	12 / 25	13	19	G	C	G	T	G	C	A	A	T	C	T	?	A	T	C	G	G	A	G	C	C	C	T	C	A
Cur-9	12	5	25	17	26	34	14	11	21	26	23	?	11	45	19	17	14	13	13	15	11	18	13	18	G	C	A	T	A	T	A	A	T	C	T	A	A	A	C	G	T	A	G	C	A	C	C	C	A
Cur-10	17	9	17	17	42	32	14	11	21	21	18	6	12	43	19	14	15	13	12	12	11	25	15	18	G	C	A	T	A	C	A	A	T	C	T	A	A	A	C	G	T	A	C	C	C	T	T	C	A
Cla-2	18	9	22	13	41	34	16	11	18	19	19	10	10	31	19	14	14	13	14	15	10	10	19	20	G	C	A	T	A	T	A	T	C	C	T	G	A	T	C	T	G	C	C	T	C	T	C	C	G
Cla-3	18	9	22	13	24	34	16	11	48	19	19	10	10	45	19	14	14	13	14	15	10	10	19	20	G	C	A	T	A	T	A	T	C	C	T	?	A	T	C	T	G	C	C	T	C	T	C	C	G
Cla-5	18	9	22	13	24	34	16	11	5	19	19	10	10	45	19	14	14	13	14	15	10	10	19	20	G	C	A	T	A	T	A	T	C	C	T	?	A	T	C	T	G	C	C	T	C	T	C	C	G
Cla-6	18	9	22	13	24	34	16	11	18	19	19	10	10	45	19	14	14	13	14	15	10	10	19	20	G	C	A	T	A	T	A	T	C	C	T	?	A	T	C	T	G	C	C	T	C	T	C	C	G
Cla-8	18	9	22	13	41	34	16	11	5	19	19	10	10	45	19	14	14	13	14	15	10	10	19	20	G	C	A	T	A	T	A	T	C	C	T	G	A	T	C	T	G	C	C	T	C	T	C	C	G
Pyl-1	19	9	33	45	27	32	14	14	26	11	22	11	10	31	19	14	15	13	15	13	11	12	10	26	A	C	A	T	G	T	G	A	T	G	C	?	A	A	C	T	T	A	C	T	A	C	C	T	G
Pyl-3	19	9	33	45	27	32	14	14	26	11	23	11	10	31	19	14	15	13	15	13	11	12	10	26	A	C	A	T	G	T	G	A	T	G	C	?	A	A	C	T	?	A	C	T	A	C	C	T	G
Pyl-4	19	9	33	45	27	32	14	14	26	11	22	11	10	31	19	14	15	13	15	13	11	12	10	26	A	C	A	T	G	T	G	A	T	G	C	?	A	A	C	T	T	A	C	T	A	C	C	T	G
Pyl-5	19	9	33	45	27	32	14	14	?	11	?	11	10	31	19	14	15	13	15	13	11	12	10	26	A	C	A	T	G	T	G	A	T	G	C	?	A	A	C	T	T	A	C	T	A	C	C	T	G
Pyl-7	19	9	33	46	27	32	14	14	26	11	23	11	10	31	19	14	15	13	15	13	11	12	10	26	A	C	A	T	G	T	G	A	T	G	C	?	A	A	C	T	?	A	C	T	A	C	C	T	G
Pyl-8	19	9	33	45	27	32	14	14	26	11	23	11	10	31	19	14	15	13	15	13	11	12	10	26	A	C	A	T	G	T	G	A	T	G	C	G	A	?	C	T	?	A	C	T	?	C	C	T	G
Vou-1	21	9	17 / 33	17	41	34	13	11	29	21	22	8 / 9	23	25	19	14	14	13	13	13	11	22	12	20	G	C	A	G	G	T	G	A	C	C	T	?	A	A	T	G	T	C	C	T	A	C	T	C	A
Vou-2	17	9	14	17	41	15	14	10	28	13	23	6	11	37	19	14	14	13	13	13	11	12	12	26	A	A	A	G	G	T	G	A	C	C	T	A	A	T	C	G	G	C	C	C	A	T	C	T	G
Vou-4	21	9	17	13	41	34	13	11	24	12	22	9	10	37	19	14	15	13	12	13	11	12	12	20	G	C	A	G	G	T	G	A	C	C	T	G	A	A	T	G	T	C	C	T	A	C	T	C	A
Vou-5	21	9	14	13	41	?	18	11	28	46	18	8	?	39	19	14	14	13	13	13	11	22	14	26	A	A	A	T	G	T	G	A	C	C	T	G	A	A	T	G	T	C	C	T	A	C	T	C	A
Vou-6	21	9	14	17	41	29	18	10	24	13	18	9	10	39	19	14	16	13	14	13	11	12	12 / 14	25	G	A	A	G	G	CT	G	AT	CT	C	C	?	A	A	C	T	?	A	C	C	A	C	C	T	A
Vou-7	21	9	14	17	39	29 / 37	14	10	24	11 / 22	18	9	10 / 11	19	19	14	15	13	9	12	11	12	12	20	G	A	A	G	G	T	G	A	C	C	T	AG	A	T	C	G	?	A	C	C	A	C	C	T	A
Vou-8	21	9	17	13	41	34	13	11	29	21	22	8	23	25	19	9	15	13	12	13	11	21	12	20	G	C	A	G	G	T	G	A	C	C	T	?	A	A	T	G	T	C	C	T	A	C	T	C	A
Vou-9	21	9	17	13	41	33	13	11	29	21	22	8	23	25	19	9	15	13	12	13	11	22	12	20	G	C	A	G	G	T	G	A	C	C	T	G	A	A	T	G	T	C	C	T	A	C	T	C	A
Vou-10	25	15	29	21 / 29	33	31	14	11	15	14	30	6	11	29	28	20	14	13	13	13	24	20	24	15	G	C	A	G	G	C	G	T	C	C	C	A	A	T	T	T	T	A	C	C	A	C	T	T	A
Par-3	18	9	17	18	56	25	17	11	23	13	24	6	10	31	19	15	15	13	9	12	11	12	14	19	G	A	G	T	G	C	A	T	C	C	C	?	A	A	T	T	G	A	C	C	C	C	C	T	A
Par-4	20	9	17	13	27	35	14	11	23	22	?	6	10	36	19	15	14	13	13	13	11	13	13	26	A	A	A	T	G	T	G	T	C	C	C	A	A	A	T	T	G	C	C	T	A	T	C	T	G
Par-5	21	9	26	13	58	33	17	10	24	20	18	8 / 9	10	41	19	29	14	12	14	15	11	12	14	19 / 37	G	AC	AG	T	?	T	AG	T	T	C	?	?	A	T	T	T	G	A	G	T	A	T	C	C	A
Par-6	16	9	52	17	41	33	14	12	?	23	23	6	10	34	19	15	14	13	13	9	11	12	13	17	G	A	A	G	G	T	A	T	C	G	C	G	A	A	C	T	G	A	C	T	A	T	T	T	A
Par-8	12 / 26	9	30	13	32	21	14	11	25	20 / 22	?	6	10	35	19	10 / 14	16	13	14	13	11	12 / 13	13 / 14	19	A	A	A	T	A	T	A	A	T	C	C	?	A	A	C	T	G	A	C	?	A	CT	CT	CT	AG
Par-9	32	9 / 16	31	13	27	28	16	16	28	21	24	10	11	64	19	14	14	13	13	13	11	13	14	25	G	A	G	T	G	T	A	T	T	C	T	?	G	A	T	G	T	C	C	T	C	T	C	C	A
Par-10	12	9	24	17	41	21	14	11	25	20	23	6	10	39	19	14	16	13	14	13	11	12	14	30	A	C	A	G	G	C	A	A	T	G	T	G	G	A	C	T	G	A	C	T	A	T	C	T	A
Par-13	16	9	28	15	41	36	17	10	24	21	24	6	11	41	19	31	16	13	14	13	11	13	12	25	G	C	G	T	G	C	G	T	T	C	C	G	A	A	C	G	G	C	C	C	A	C	C	T	A
Par-14	20 / 12	9	14 / 24	13 / 17	27	33 / 21	17 / 14	11	25 / 29	13 / 20	25	9 / 6	10	25 / 39	19	14	?	13	?	13	11	13	12 / 14	19 / 30	?	AC	?	GT	?	CT	A	AT	CT	?	C	AG	A	A	?	T	G	AC	C	T	A	CT	C	T	A
Par-15	18	9	14	13	27	21	14	11	24	13	23	9	11	37	19	14	14	13	13	13	11	13	12	30	A	A	G	T	A	T	A	T	T	C	T	G	A	A	T	G	G	C	C	C	A	C	C	T	A
Ldv-1	11	9	17	13	24	44	17	14	28	11	18	6	10	39	19	9	15	13	12	13	29	14	10	23	A	A	A	T	G	T	G	T	T	G	?	?	A	T	C	G	T	C	C	C	A	C	T	C	A
Ldv-2	11	25	17	13	24	44	17	14	28	11	18	6	10	39	19	9	15	13	12	13	29	14	10	23	A	A	A	T	G	T	G	T	T	G	?	G	A	T	C	?	?	C	?	C	A	C	?	C	A
Ldv-3	11	25	17	13	24	44	17	14	28	11	18	6	10	39	19	9	15	13	12	13	29	14	10	23	A	A	A	T	G	T	G	T	T	G	?	G	A	T	C	G	T	C	C	C	A	C	T	C	A
Ldv-4	11	25	17	13	24	44	17	14	28	11	18	6	10	39	19	9	15	13	11	13	29	14	10	23	A	A	A	T	G	T	G	T	T	G	T	G	A	T	C	G	T	C	C	C	A	C	T	C	A
Ldv-6	11	25	17	13	29	21	17	14	28	11	22	6	10	40	19	9	15	13	12	13	9	14	10	20	G	A	G	T	A	T	G	A	T	C	C	G	A	T	C	G	T	C	C	C	?	C	T	C	A
Ldv-7	11	25	17	13	23	44	17	14	28	11	18	6	10	39	19	9	15	13	12	13	29	14	10	23	A	A	A	T	G	T	G	T	T	G	?	G	A	T	C	G	T	C	C	C	A	C	T	C	A
Ldv-9	11	25	17	13	24	44	17	14	28	11	18	6	10	39	19	9	15	13	12	13	29	14	10	23	A	A	A	T	G	T	G	T	T	G	?	G	A	T	C	G	T	C	C	C	A	C	T	C	A
Ldv-10	11	25	17	13	24	44	17	14	28	11	18	6	10	39	19	9	15	13	12	13	29	14	10	23	A	A	A	T	G	T	G	T	T	G	C	G	A	T	C	G	T	C	C	C	A	C	T	C	A
Ldv-11	11	?	17	13	24	44	17	14	28	11	18	6	10	39	19	9	15	13	12	13	29	14	10	23	A	A	A	T	G	T	G	T	T	G	C	G	A	T	C	G	T	C	C	C	A	C	T	C	A
Mar2-2	20	9	29	16	25	29	16	11	13	13	25	6	13	33	19	10	14	13	13	12	11	21	13	19	G	A	G	T	G	C	G	T	T	C	C	G	A	A	T	G	G	C	C	C	C	T	T	T	G
Mar2-4	20	9	29	16	25	29	16	11	13	13	?	6	13	34	19	10	14	13	13	12	11	21	13	19	G	A	G	T	G	C	G	T	T	C	C	G	A	A	T	G	G	C	?	C	C	T	?	T	?
Mar2-5	20	9	29	16	25	29	16	11	13	13	?	6	13	33	19	10	14	13	13	12	11	21	13	19	G	A	G	T	G	C	G	T	T	C	C	G	A	A	T	G	G	C	C	C	C	T	T	T	G
Mar2-6	20	9	29	16	25	29	16	11	13	13	25	6	13	34	19	10	14	13	13	12	11	21	13	19	G	A	G	T	G	C	G	T	?	C	C	G	A	A	T	G	G	C	C	C	C	T	T	T	G
Mar2-7	20	9	29	16	25	31 / 15	16	11	13	13	25	6	13	34	19	10	14	13	13	12	11	21	13	19	G	A	G	T	G	C	G	T	?	C	C	G	A	A	T	G	G	C	C	C	C	T	T	T	G
Mar2-8	20	9	29	16	25	29	16	11	13	13	25	6	13	33	19	10	14	13	13	12	11	21	13	19	G	A	G	T	G	C	G	T	T	C	C	G	A	A	T	G	G	C	C	C	C	T	T	T	G
Mar2-9	20	9	29	16	25	29	16	11	13	13	25	6	13	33	19	10	14	13	13	12	11	21	13	19	G	A	G	T	G	C	G	T	T	C	C	G	A	A	T	G	G	C	C	C	C	T	T	T	G
Fet-1	20	9	30	18	34	40	13	26	118	13	18	6	15	36	19	11	14	13	15	15	11	12	14	29	A	C	G	T	G	C	A	A	C	C	T	G	A	A	T	G	T	A	C	T	A	T	C	T	A
Fet-2	20	9	30	18	34	40	13	26	131	13	18	6	15	36	19	11	14	13	15	15	11	12	14	29	A	C	G	T	G	C	A	A	C	C	T	G	A	A	T	G	T	A	C	T	A	T	C	T	A
Fet-6	20	9	30	18	34	40	13	26	129	13	18	6	15	36	19	11	14	13	15	15	11	12	14	29	A	C	G	T	G	C	A	A	C	C	T	G	A	A	T	G	T	A	C	T	A	T	C	T	A
Fet-10	20	9	30	18	34	40	13	26	129	13	18	6	15	36	19	11	14	13	15	15	11	12	14	29	A	C	G	T	G	C	A	A	C	C	T	G	A	A	T	G	T	A	C	T	A	T	C	T	A
Lac-2	18	1	17	13	37	35	16	12	13	13	26	9	11	37	19	14	14	13	13	15	11	12	14	16	G	C	A	T	G	T	G	A	C	C	C	?	A	T	C	G	T	C	G	C	A	C	T	T	A
Lac-4	18	?	17	13	37	35	16	12	13	13	26	9	11	37	19	14	14	13	13	15	11	12	14	16	G	C	A	T	G	T	G	A	C	C	?	?	A	T	C	G	T	C	G	C	A	C	T	T	A
Lac-5	16	9	35	22	24	27	21	27	21	21	19	7	15	33	19	14	14	13	14	15	17	16	10	15	A	A	A	T	G	T	A	A	T	C	C	A	G	T	C	G	G	C	G	C	A	C	C	T	G
Lac-7	18	9	17	13	36	35	16	12	13	13	26	9	11	37	19	14	14	13	13	15	11	12	14	16	G	C	A	T	G	T	G	A	C	C	CT	G	A	T	C	G	T	C	G	C	A	C	T	T	A
Mog-1	18	9	23	13	29	29	16	11	16	22	24	9	10	41	19	14	14	13	13	13	11	12	11	27	G	C	A	T	G	C	G	T	T	C	C	G	G	T	C	T	G	A	C	T	A	T	C	C	A
Mog-11	23	9	25	37	27	21	16	9	17	21	22	11	10	32	19	10	14	14	13	13	11	12	12	17	G	A	A	G	G	C	A	T	T	C	C	G	A	A	C	G	G	A	C	T	A	C	C	T	A
Mog-12	11	9	18	20	44	35	16	11	31	15	20	8	11	45	19	14	16	13	14	13	10	13	12	19	G	C	A	G	G	T	G	T	C	C	?	G	A	T	C	G	T	C	C	C	A	C	T	T	A
Cam-2	27	9	14	18	29	33	14	11	30	22	20	5	10	42	19	14	14	13	13	16	26	12	9	22	G	A	G	T	A	C	G	T	C	C	C	G	A	A	C	G	G	A	C	C	A	T	C	T	A
Cam-3	23	9	29	38	37	28	16	11	11	13	22	6	11	30	19	14	15	13	9	12	10	12	11	24	G	A	G	T	G	T	A	A	T	G	C	G	A	T	C	G	G	C	C	C	A	C	C	C	A
Cam-4	23 / 27	9	14 / 29	18 / 38	37 / 29	28 / 33	16 / 14	11	11 / 30	13 / 22	22	6 / 5	11 / 10	42 / 30	19	14	15	13	9	12	10 / 25	12	11 / 9	24	G	A	G	T	AG	CT	AG	AT	CT	CG	C	G	A	AT	C	G	G	?	C	C	A	CT	C	CT	A
Cam-5	23	9	29	38	37	28	16	11	11	13	22	6	11	30	19	14	15	13	9	12	10	12	11	24	G	A	G	T	G	T	A	A	T	G	?	?	A	T	C	G	G	C	C	C	A	C	C	C	A
Cam-6	27	9	14	17	29	33	14	11	30	22	20	5	10	42	19	14	14	13	13	16	26	12	9	22	G	A	G	T	A	C	G	T	C	C	C	G	A	A	C	G	G	A	C	C	A	T	C	T	A
Cam-8	23	9	29	38	37	28	16	11	11	13	22	6	11	30	19	14	15	13	9	12	10	12	11	24	G	A	G	T	G	T	A	A	T	G	?	?	A	T	C	G	G	C	C	C	A	C	C	C	A
Cam-10	27	9	14	18	29	29	14	11	30	22	?	5	10	42	19	14	14	13	13	16	27	12	9	22	G	A	G	T	A	C	G	T	C	C	C	G	A	A	C	G	G	A	C	C	A	T	C	T	A
Cam-11	23 / 27	9	29 / 14	38 / 18	37	28 / 33	16	11	11 / 30	13 / 22	22	6 / 5	11 / 10	30 / 42	19	14	15	13	9	12	10 / 26	12	11	24	G	A	G	T	G	T	A	A	?	G	C	G	A	T	C	G	G	AC	C	C	A	C	C	CT	A
Cam-12	23	9	29	38	37	28	16	11	11	13	22	6	11	30	19	14	15	13	9	12	10	12	11	24	G	A	G	T	G	T	A	A	T	G	?	G	A	T	C	G	G	C	C	C	A	C	C	C	A
Cam-13	23	9	29	38	37	28	16	11	11	13	22	6	11	30	19	14	15	13	9	12	11	12	11	24	G	A	G	T	G	T	A	A	T	G	?	?	A	T	C	G	G	C	C	C	A	C	C	C	A
Mib-3	11	15	14	23	33	22	15	12	21	10	23	6	11	38	19	14	14	13	14	15	11	10	14	15	G	C	A	G	G	T	A	T	T	G	C	A	?	T	T	T	G	A	G	C	A	C	T	C	A
Mib-6	18	9	17 / 30	18	?	28	16 / 14	12 / 10	13	10	27	6	10	37	19	9 / 14	14	13	14	15	11	13 / 17	11 / 14	19	G	C	AG	G	G	T	A	A	C	C	T	AG	AG	T	C	G	G	A	G	T	C	C	C	CT	A
Mib-8	18 / 11	9 / 16	14	23	33 / 56	28 / 37	16	12	21 / 13	10	22 / 18	6	14 / 11	38 / 40	19	14	14	13	14	15	11	10 / 21	11 / 14	18 / 15	G	C	A	G	G	T	A	T	T	G	C	A	?	T	CT	GT	G	A	G	CT	AC	CT	C	CT	?
Mib-9	11	15	14	23	?	22	15	26 / 12	21	10	23	6	11	38	19	14	14	13	14	15	11	10	14	15	G	C	A	G	G	T	A	T	T	G	C	?	?	T	T	T	G	A	G	C	A	C	T	C	A
Mib-10	18	9	14	23	36	35	14 / 8	12	21	14	26	11	10	37	19	14	14	13	14	15	11	10	11	15	A	C	A	G	G	C	A	A	T	C	C	G	G	A	T	?	?	A	?	T	C	T	?	T	A
Mib-11	11	15	14 / 29	27 / 23	52 / 33	22 / 28	15	12	13	10	23	9	11	38	19	14	14	13	14	15	11	10 / 21	14	18 / 15	G	C	A	G	G	T	A	T	T	G	C	A	G	T	T	T	G	A	G	C	A	C	T	C	A
Mib-13	18	16	29	23	27	30	16	12	17	10	23	6	10	39	19	14	14	13	14	15	11	21	14	15	G	C	A	G	G	T	A	A	C	C	C	?	A	T	C	T	G	C	G	C	C	T	C	C	A
Mib-14	20	9	35 / 14	18 / 23	31	35	15	12	21 / 19	10	18	9 / 6	11	36	19	14	14	13	14	15	11	16	14	15 / 19	AG	C	AG	G	G	CT	A	A	T	G	C	A	?	T	C	T	G	A	G	T	C	C	T	T	G
Mib-16	18	9	29	18	33	35	17	12	19	28	27	9	10	39	19	14	14	13	14	15	11	12	14	18	G	C	A	G	G	C	A	A	T	C	T	G	A	T	C	T	G	C	C	T	A	C	C	T	A
Mib-18	18	9	14	23	26 / 29	35	8	12	21	14	26	11	10	40	19	14	14	13	14	15	11	10	11	15	A	C	A	G	G	C	A	A	T	C	C	G	G	A	T	T	G	A	G	T	C	T	C	T	A
Nfro-1-1	20	9	15	15	26	28	12	10	48	12	21	11	12	30	19	20	14	13	12	13	9	10	14	42	A	A	A	G	A	T	A	A	T	C	T	A	A	A	C	T	G	A	C	C	A	C	T	T	A
Nfro-1-2	20	9	15	15	26	28	12	10	48	12	21	11	12	30	19	19	14	13	12	13	9	10	14	42	A	A	A	G	A	T	A	A	T	C	T	A	A	A	C	T	G	A	C	C	A	C	T	T	A
Nfro-1-3	20	9	15	15	26	28	12	10	47	12	21	11	12	30	19	20	14	13	12	13	9	10	14	42	A	A	A	G	A	T	A	A	T	C	T	A	A	A	C	T	G	A	C	C	A	C	T	T	A
Nfro-1-4	20	9	15	15	26	28	12	10	48	12	21	11	12	30	19	20	14	13	12	13	9	10	14	42	A	A	A	G	A	T	A	A	T	C	T	A	A	A	C	T	G	A	C	C	A	C	T	T	A
Nfro-1-5	20	9	15	15	26 / 14	28	12	10 / 5	48	12	?	11	12	30	19	20	14	13	12	13	9	10	14	42	A	A	A	G	A	T	A	A	T	C	T	A	A	A	C	?	?	A	?	C	A	C	?	T	A
Sk-1-1	23	9	17 / 36	15	27	26	12	24	34	23	20 / 23	7	12	30	20	20 / 21	14	13	12	13	10	11	16	30 / 31	A	A	A	G	A	T	A	A	T	G	T	G	G	T	T	G	G	A	C	C	A	T	C	C	A
Sk-1-2	23	9	17 / 36	15	27	26	12	22	34	22	20 / 23	7	12	30	20	21	14	13	12	13	10	11	16	30 / 31	A	A	A	G	A	T	A	A	T	G	T	G	G	T	T	G	G	A	C	C	A	T	C	C	A
Sk-1-7	23	9	40	15	27	26	12	24	33	23	?	7	12	28	20	20	14	13	12	13	10	11	16	31	A	A	A	G	A	T	A	A	T	G	T	G	G	T	T	G	G	A	C	C	A	T	C	C	A
Sk-1-9	23	9	36	15	27	26	12	24	33	22	23	7	12	30	20	21	14	13	12	13	10	11	16	30	A	A	A	G	A	T	A	A	T	G	T	G	G	T	T	G	G	A	C	C	A	T	C	C	A
Sk-1-10	23	9	36	15	28	26	12	23	33	22	23	7	12	30	20	21	14	13	12	13	10	11	16	30	A	A	A	G	A	T	A	A	T	G	T	G	G	T	T	G	G	A	C	C	A	T	C	C	A
Lom-3-1	?	9	16	15	38	28	12	13	36	11	22	7	12	30	20	19	14	13	13	9	10	11	9	28	A	A	A	G	A	T	A	A	T	G	C	G	G	T	C	G	G	A	C	C	A	T	C	T	G
Lom-3-2	23	9	16	15	38	28	12	13	36	11	22	7	12	29	20	19	14	?	13	9	10	11	9	28	A	A	A	G	A	T	A	A	T	G	C	G	G	T	C	G	G	A	C	C	A	T	C	T	G
Lom-3-3	25	9	17	15	27	28	12	13	32	11	20	7	12	34	20	22	14	13	13	9	10	11	9	27	A	A	A	G	A	T	A	A	T	G	C	?	G	A	C	G	G	A	C	C	A	T	C	C	G
Lom-3-4	23	9	16	15	38	28	12	13	36	?	22	?	12	29	20	19	14	13	13	9	10	11	9	28	A	A	A	G	A	T	A	A	T	G	C	G	G	T	C	G	G	A	C	C	A	T	C	T	G
Lom-3-5	23	9	41	16	26	28	12	13	36	11	22	7	12	29	20	19	14	13	13	9	10	11	9	28	A	A	A	G	A	T	A	A	T	G	C	?	G	T	C	G	G	A	C	C	A	T	C	T	G
Vgn-1-1	25	9	50	7	27	15	20	10	34	11	22	?	14	52	19	18	15	14	14	12	10	15	16	36	A	A	A	G	A	C	A	T	C	G	T	?	G	A	C	T	T	A	G	T	A	T	C	T	G
Vgn-1-2	25	9	50	7	27	15	24	10	34	11	22	?	14	52	19	18	15	14	14	12	10	15	16	36	A	A	A	G	A	C	A	T	C	G	T	G	G	A	C	T	T	A	G	T	A	T	C	T	G
Vgn-1-3	25	9	50	7	28	15	24	10	34	11	22	11	14	52	19	18	15	14	14	12	10	15	16	36	A	A	A	G	A	C	A	T	C	G	T	G	G	A	C	T	T	A	G	T	A	T	C	T	G
Vgn-1-4	25	9	50	7	27	15	24	10	34	11	22	11	14	55	19	18	15	14	14	12	10	15	16	36	A	A	A	G	A	C	A	T	C	G	T	G	G	A	C	T	T	A	G	T	A	T	C	T	G
Vgn-1-5	25	9	50	7	27	15	24	10	34	11	22	11	14	54	19	18	15	14	14	12	10	15	16	36	A	A	A	G	A	C	AG	T	C	G	T	G	G	A	C	T	T	A	G	T	A	T	C	T	G
Had-3-1	25	9	29	18	32	26	11	13	22 / 67	11	22	7	12	28	19	14	14	13	13	9	10	12	13	30	A	A	A	T	A	T	A	T	C	G	T	G	A	A	C	T	G	C	G	T	A	C	T	C	G
Had-3-2	26	9	29	18	32	26	11	13	34	11	22	7	12	28	19	14	14	13	13	9	10	12	13	29	A	A	A	T	A	T	A	T	C	G	T	G	A	A	C	T	G	C	G	T	A	C	T	C	G
Had-3-3	26	9	29	18	32	26	11	13	63	11	?	7	12	28	19	14	14	13	13	9	10	12	13	29	A	A	A	T	A	T	A	T	C	G	T	G	A	A	C	T	G	C	G	T	A	C	T	C	G
Had-3-4	26	9	29	18	32	26	11	13	63	24	22	7	?	28	19	14	14	13	13	9	10	12	13	29	A	A	A	T	A	T	A	T	C	G	T	G	A	A	C	T	G	C	G	T	A	C	T	C	G
Had-3-5	26	9	29	18	33	26	11	13	16 / 61	11	22	7	12	28	19	14	14	13	13	9	10	12	13	29	A	A	A	T	A	T	A	T	C	G	T	G	A	A	C	T	G	C	G	T	A	C	T	C	G
Lod-2-2	22	9	31	15	35	25	20	10	19	22	22	7	13	27	19	14	14	13	13	9	10	13	9	25	A	A	A	G	G	T	G	T	C	G	T	G	A	A	C	T	G	C	G	T	A	C	T	C	G
Lod-2-3	22	9	32	15	34	25	20	10	19	23	22	7	13	25	29	14	14	13	13	9	10	13	9	25	A	A	A	G	G	T	G	T	C	G	T	G	A	A	C	T	G	C	G	T	A	C	T	C	G
Lod-2-4	22	9	32	15	34	25	20	10	34	23	22	7	13	25	19	14	14	13	13	9	10	13	9	25	A	A	A	G	G	T	G	T	C	G	T	G	A	A	C	T	G	C	G	T	A	C	T	C	G
Lod-2-5	23	9	32	15	34	25	20	10	19	22	22	7	13	26	19	14	14	13	13	9	10	13	16	31	A	A	A	G	G	T	G	T	C	G	T	G	A	A	C	T	G	C	G	T	A	C	T	C	G
Lod-2-6	22	9	32	15	34	25	20	10	?	22	?	7	13	26	19	14	14	13	13	9	10	13	9	31	A	A	A	G	G	T	G	T	C	G	T	G	A	A	C	T	G	C	G	T	A	C	T	C	G
Tje-1-1	25	9	30	15	35	33	20	10	21	22	21	7	10	25	19	14	14	13	13	9	10	14	9	37	A	A	A	G	G	T	G	T	C	G	T	G	A	A	C	T	G	C	G	T	A	C	T	C	G
Tje-1-2	25	9	30	15	35	33	20	10	35	22	21	7	12	25	19	14	14	13	13	9	10	14	9	37	A	A	A	G	G	T	G	T	C	G	T	G	A	A	C	T	G	C	G	T	A	C	T	C	G
Tje-1-3	25	9	30	15	35	33	20	10	21	22	21	7	12	25	19	14	14	13	13	9	10	14	9	37	A	A	A	G	G	T	G	T	C	G	T	G	A	A	C	T	G	C	G	T	A	C	T	C	G
Tje-1-4	25	9	30	15	35	34	20	10	48 / 34	?	21	7	12	25	19	14	14	13	13	9	10	14	9	38	A	A	A	G	G	T	G	T	C	G	T	G	A	A	C	T	G	C	G	T	A	C	T	C	G
Tje-1-5	25	9	30	15	35	33	20	10	21	22	22	7	12	25	19	14	14	13	13	9	10	14	9	37	A	A	A	G	G	T	G	T	C	G	T	G	A	A	C	T	G	C	G	T	A	C	T	C	G
Lod-3-1	28	9	29	15	34	34	20	10	11	25	21	7	12	26	19	14	14	13	13	9	10	13	9	39	A	A	A	G	G	T	G	T	C	G	T	G	A	A	C	T	G	C	G	T	A	C	T	C	G
Lod-3-4	28	9	29	15	34	34	20	10 / 13	11	25	21	7	12	26	19	14	14	13	13	9	10	13	9	39	A	A	A	G	G	T	G	T	C	G	T	G	A	A	C	T	G	C	G	T	A	C	T	C	G
Lod-3-5	28	9	29	15	34	34	20	6	11	25	21	7	12	26	19	14	14	13	13	9	10	13	9	39	A	A	A	G	G	T	G	T	C	G	T	G	A	A	C	T	G	C	G	T	A	C	T	C	G
Lod-3-6	28	9	29	15	34	34	20	10	12	25	21	7	12	26	19	14	14	13	13	9	10	13	9	39	A	A	A	G	G	T	G	T	C	G	T	G	A	A	C	T	G	C	G	T	A	C	T	C	G
Lod-3-7	28	9	29	15	34	34	20	10	11	25	21	7	12	26	19	14	14	13	13	9	10	13	9	39	A	A	A	G	G	T	G	T	C	G	T	?	A	A	C	T	G	C	G	T	A	C	T	C	G
Veg-1-2	20	9	49	18	38	21	11	10	22	11	20	11	10	57	20	18	15	14	14	12	10	12	16	28	A	A	A	G	A	C	A	A	T	G	T	G	A	T	C	T	G	A	C	T	A	T	T	C	G
Veg-1-3	20	9	49	18	38	21	11	10 / 5	22	11	20	?	10	57	20	18	15	14	14	12	10	?	16	28	A	A	A	G	A	C	A	A	T	G	T	G	A	T	C	T	G	A	C	T	A	T	T	C	G
Veg-1-4	20	9	49	18	38	21	11	10 / 5	22	11	20	11	10	57	20	18	15	14	14	12	10	12	16	28	A	A	A	G	A	C	A	A	T	G	T	?	A	T	C	T	G	A	C	T	A	T	T	C	G
Veg-1-5	20	9	49	18	38	21	11	10	22	11	20	11	10	57	20	18	15	14	14	12	10	12	9	28	A	A	A	G	A	C	A	A	T	G	T	G	A	T	C	T	G	A	C	T	A	T	T	C	G
Veg-1-6	20	9	49	18	38	21	11	10	22	11	20	11	10	57	20	18	15	14	14	12	10	12	16	28	A	A	A	G	A	C	A	A	T	G	T	?	A	T	C	T	G	A	C	T	A	T	T	C	G
Veg-2-6	27	9	49	15	39	44	11	10	35	11	19	11	10	47	19	19	14	13	13	9	10	11	9	27	A	A	A	G	G	T	A	T	C	G	T	G	A	T	C	T	G	A	C	T	A	T	T	C	G
Veg-2-8	27	9	31	15	39	44	11	10	35	11	19	11	10	47	19	19	14	13	13	9	10	11	9	27	A	A	A	G	G	T	A	T	C	G	T	G	A	T	C	T	G	A	C	T	A	T	T	C	G
Veg-2-9	27	9	31	15	39	44	11	10	35	11	19	11	10	47	19	19	14	13	13	9	10	11	9	27	A	A	A	G	G	T	A	T	C	G	T	G	A	T	C	T	G	A	C	T	A	T	T	C	G
Veg-2-10	27	9	31	15	39	44	11	10	?	11	19	11	10	47	19	19	14	13	13	9	10	11	9	27	A	A	A	G	G	T	A	T	C	G	T	G	A	T	C	T	G	A	C	T	A	T	T	C	G
Eid-1-3	20	9	37	15	26	57	12	22	20	14	21	7	12	63	19	10	15	13	9	12	10	11	9	20	A	C	A	T	G	T	A	T	C	G	T	A	?	A	C	T	G	C	G	T	C	T	C	C	A
Eid-1-6	20	9	38	15	27	57	12	22	19	15	22	?	12	65	19	10	15	13	9	12	10	11	10	29	A	C	A	T	A	T	A	T	C	G	T	A	G	A	T	G	G	A	G	T	C	T	C	C	A
Eid-1-7	20	9	37	15	27	26	18	?	20	15	?	7	12	26	19	10	15	13	9	12	10	11	10	29	A	C	A	T	A	T	A	T	C	G	T	A	G	A	T	G	G	C	G	T	C	T	C	C	A
Eid-1-8	20	9	37	15	27	26	18	22 / 24	20	15	21	7	12	26	19	10	15	13	9	12	10	11	10	29	A	C	A	T	A	T	A	T	C	G	T	A	G	A	T	G	G	C	G	T	C	T	C	C	A
Eid-1-10	20	9	37	15	27	26	18	22	20	15	21	7	12	26	19	10	15	13	9	12	10	11	10	29	A	C	A	T	A	T	A	T	C	G	T	A	G	A	T	G	G	A	G	T	C	T	C	C	A
Kon-2-1	27	9	35	15	48	54	21	24	19	27	23	7	12	25	20	15	15	13	9	12	10	10	9	27	A	A	A	T	A	T	G	T	C	G	T	?	G	A	C	T	G	C	G	C	A	C	T	T	G
Kon-2-2	27	9	35	15	48	54	21	24	19	27	23	7	12	25	20	15	15	13	9	12	10	10	9	27	A	A	A	T	A	T	G	T	C	G	T	G	G	A	C	T	G	C	G	C	A	C	T	T	G
Kon-2-5	27	9	35	15	48	54	21	24	19	27	23	7	12	25	20	15	15	13	9	12	10	10	9	27	A	A	A	T	A	T	G	T	C	G	T	G	G	A	C	T	G	C	G	C	A	C	T	T	G
Kon-2-7	27	9	35	15	48	?	21	24	19	27	23	7	12	25	20	15	15	13	9	12	10	10	9	27	A	A	A	T	A	T	G	T	C	G	T	G	G	A	C	T	G	C	G	C	A	C	T	T	G
Kon-2-8	?	9	35	15	48	54	21	24	19	27	23	7	12	25	20	15	15	13	9	12	10	10	9	27	A	A	A	T	A	T	G	T	C	G	T	G	G	A	C	T	G	C	G	C	A	C	T	T	G
Kvi-2-1	20	9	32	17	31	46	27	10	16	11	20	?	10	47	19	9	15	13	11	13	10	12	11	36	A	A	A	G	A	T	A	A	C	G	C	G	A	T	C	G	G	C	C	C	A	T	T	T	A
Kvi-2-6	20	9	31	18	27	34	27	25	19	11	22	7	10	49	20	17	15	13	11	13	9	12	11	38	A	A	A	G	A	T	A	A	T	G	T	G	G	T	C	G	G	C	G	T	A	T	C	T	G
Kvi-2-7	20	9	31	15	27	40	27	13	19	11	22	7	12	46	20	16	15	13	11	13	10	12	11	36	A	A	A	G	A	T	A	A	T	G	C	G	G	T	C	G	G	C	G	T	A	C	C	T	G
Kvi-2-8	25	9	32	15	31	42	27	13	19	11	22	7	12	35	20	20	15	13	11	13	10	12	11	36	A	A	A	G	A	T	A	A	T	G	C	G	G	T	C	T	G	C	C	T	C	T	C	T	A
Kvi-2-9	20	9	31	18	27	34	27	25	19	11	22	7	10	49	20	17	15	13	11	13	9	12	11	38	A	A	A	G	A	T	A	A	T	G	T	G	G	T	C	G	G	C	G	T	A	T	C	T	G
[truncated: 112 more columns]
